# Supplementary material for: Exercise-Induced Alternations of Adiponectin, Interleukin-8 and Indicators of Carbohydrate Metabolism in Males with Metabolic Syndrome
Source: Biomolecules. 2023 May 18;13(5):852. doi: 10.3390/biom13050852 (PMC10216579; doi:10.3390/biom13050852)
Supplement: Supplementary file 1 [file biomolecules-13-00852-s001.zip]

Archive with 1 entries (1 files):
- biomolecules-2373517-supplementary.pdf
